# Supplementary material for: Higher level of acute serum VEGF and larger infarct volume are more frequently associated with post-stroke cognitive impairment
Source: PLoS One. 2020 Oct 5;15(10):e0239370. doi: 10.1371/journal.pone.0239370 (PMC7535035; doi:10.1371/journal.pone.0239370)
Supplement: S1 Dataset — (XLSX) [file pone.0239370.s001.xlsx]

## Sheet: Sheet2
Obs number	Age	Sex	BMI	Education Year	Vascular Risk factors	Anti-dyslipidemic use	VEGF level	Infact volume	Infarct location	Infarct side	NIHSS categories	MOCA - INA subdomain							Post Stroke Cognitive Impairment
												Visuospatial	Naming	Attention	Language	Abstraction	Recall	Memory
1	70	2	25.7117	12	1	2	1296.4	0.189	2	1	1	4	3	4	2	1	4	5	1
2	67	2	22.2222	6	2	1	1647.3	0.176	2	2	2	3	3	5	2	1	5	5	1
3	81	2	29.9688	9	1	1	391.9	0.115	2	2	1	2	3	2	2	1	2	5	1
4	68	2	21.0938	5	1	1	180.9	0.066	2	1	1	4	3	5	2	2	1	6	1
5	62	2	28.8889	12	1	1	501.6	0.057	2	3	1	3	3	6	3	2	3	4	1
6	58	1	25.7117	12	1	1	918.5	16.075	3	1	2	3	3	5	3	2	5	3	1
7	52	1	24.6548	9	1	1	406.5	0.141	2	1	2	1	3	5	2	1	5	5	1
8	57	2	24.974	4	2	2	721.1	6.648	2	2	1	1	3	2	0	0	4	4	1
9	61	1	28.3987	11	1	1	791.9	0.224	2	2	1	3	3	5	3	1	4	5	1
10	52	1	24.8016	12	1	1	667.2	0.055	2	2	2	4	3	6	2	2	4	3	1
11	46	1	21.9671	6	1	1	1526.4	0.034	2	1	1	3	3	4	1	0	3	5	1
12	61	1	22.7732	16	1	2	737.9	0.016	2	2	1	4	3	2	2	1	3	5	1
13	66	1	21.9525	12	1	1	278.9	0.035	2	1	1	1	3	4	2	2	0	6	1
14	61	1	22.0386	6	1	1	266.8	2.893	2	3	2	0	3	2	0	0	0	1	1
15	52	1	31.2213	12	1	1	626	0.217	2	1	2	4	3	4	1	2	5	5	1
16	63	1	21.4844	6	1	2	890.4	0.41	2	3	1	4	3	6	2	1	5	3	1
17	58	1	19.0039	12	1	1	295.1	4.502	3	3	2	2	3	6	2	1	4	2	1
18	58	1	22.4913	15	1	1	609.1	0.587	2	3	1	4	3	6	2	2	2	5	1
19	81	2	18.2563	15	2	2	1289.5	0.188	1	1	1	3	3	6	3	2	3	3	1
20	60	1	22.3081	9	1	1	402.3	1.064	2	2	2	2	3	4	2	0	4	4	1
21	62	1	24.9135	13	1	1	223.1	0.371	2	3	2	4	3	4	2	1	0	5	1
22	72	1	20.202	9	1	1	454	1.74	3	1	1	1	3	5	2	1	4	5	1
23	74	1	24.0346	12	1	2	397	0.075	2	1	1	3	3	4	3	0	5	4	1
24	56	2	23.7253	6	1	1	531.2	3.134	1	3	1	3	3	4	3	0	5	4	1
25	61	1	24.1415	6	2	1	692.8	0.193	1	1	2	3	3	2	0	2	5	3	1
26	69	1	20.7612	12	1	1	1113.4	0.055	2	2	2	2	3	6	2	1	3	6	1
27	60	2	20.8117	9	1	1	655.2	0.686	2	2	2	0	3	4	1	0	2	4	1
28	65	1	23.6614	12	1	2	364.5	0.025	2	2	1	4	3	6	2	2	0	6	1
29	57	2	25.8065	12	2	1	391.9	0.704	2	2	2	1	3	6	1	1	1	6	1
30	44	1	32.872	15	1	1	161.4	1.29	2	2	1	4	3	6	2	2	2	5	1
31	66	1	25.7117	6	2	1	70.3	0.038	2	1	2	0	2	1	0	0	2	2	1
32	51	1	21.5645	12	1	1	308	0.169	2	2	2	3	3	6	2	2	1	5	1
33	54	2	23.1911	15	1	2	664.2	0.153	2	3	2	1	3	4	3	2	5	6	1
34	69	1	25	7	1	1	416.8	1.231	2	2	2	2	3	3	0	1	5	3	1
35	63	1	21.6441	6	1	1	258.1	0.415	2	2	2	2	3	6	1	1	5	6	1
36	77	1	24.5243	10	2	1	238.6	0.025	2	1	1	3	3	5	3	2	5	6	2
37	49	2	27.0552	6	2	1	149.2	0.026	2	2	2	4	3	6	3	2	5	6	2
38	52	1	22.231	9	1	1	460.1	0.018	2	1	1	5	3	6	3	2	5	6	2
39	61	1	23.7387	15	1	1	417.3	1.486	2	1	2	4	3	6	3	2	2	6	2
40	55	1	22.3214	15	1	1	752.4	1.375	2	1	1	5	3	6	3	2	1	6	2
41	38	1	28.3447	16	1	1	1030.6	0.04	2	1	2	4	3	6	3	2	5	6	2
42	54	1	22.9854	12	2	1	432.9	0.008	2	2	2	4	3	6	2	2	4	5	2
43	59	2	20.202	22	1	1	410.8	0.018	2	1	2	5	3	5	3	2	5	3	2
44	59	2	31.25	12	1	2	551.5	0.068	2	1	1	5	3	6	2	2	4	6	2
45	57	1	21.9899	18	1	1	408.2	0.029	2	1	1	5	3	6	3	2	4	6	2
46	51	1	27.5482	16	1	2	342.9	0.038	2	1	2	5	3	6	3	2	5	5	2
47	66	1	21.3599	12	1	1	263.5	0.022	2	1	1	2	3	6	2	2	5	5	2
48	67	2	20.83	9	2	1	358.2	0.003	2	2	2	3	3	6	2	2	4	5	2
49	65	2	23.4375	12	1	1	1743.5	0.215	2	1	2	4	3	6	3	2	5	5	2
50	62	2	25.3906	12	1	2	386.8	0.698	1	1	1	4	3	6	3	1	5	5	2
51	68	1	28.6501	12	2	1	154.8	0.258	2	2	1	4	3	6	3	1	4	5	2
52	50	2	19.2234	9	1	1	225.6	0.215	2	1	2	5	2	6	3	1	4	4	2
53	49	2	31.1111	9	2	2	177	0.022	2	1	1	4	2	6	2	1	5	5	2
54	59	1	32.526	12	1	2	304.1	0.03	2	2	1	4	3	6	2	1	3	6	2
55	62	2	20.8117	12	2	1	365.9	0.201	2	2	2	2	3	6	2	2	5	6	2
56	72	2	21.7784	9	1	1	574.5	0.053	2	2	1	4	3	6	3	2	5	6	2

## Sheet: Sheet3
Categories	Age	Sex	BMI	Education Year	Vascular Risk factors	Anti-dyslipidemic use	VEGF level	Infact volume	Infarct location	Infarct side	NIHSS categories	MOCA - INA subdomain							Post Stroke Cognitive Impairment
												Visuospatial	Naming	Attention	Language	Abstraction	Recall	Memory
1	-	Male	-	-	Yes	Yes	-	-	Cortical	Right	Minor	-	-	-	-	-	-	-	PSCI
2	-	Female	-	-	No	No	-	-	Subcortical	Left	Moderate	-	-	-	-	-	-	-	Non-PSCI
3	-		-	-			-	-	Both	Both		-	-	-	-	-	-	-
Note =		Numerical data
